# Supplementary material for: Astrocyte-Specific Genes Are Generally Demethylated in Neural Precursor Cells Prior to Astrocytic Differentiation
Source: PLoS One. 2008 Sep 11;3(9):e3189. doi: 10.1371/journal.pone.0003189 (PMC2527128; doi:10.1371/journal.pone.0003189)
Supplement: Table S2 — List of upregulated genes compared to E11.5 NPCs. Upregulated genes in E14.5 NPCs and astrocytes compared to E11.5 NPCs. (0.55 MB XLS) [file pone.0003189.s002.xls]

## Sheet: Data
Upregulated in E14.5NPCs
ProbeName	GeneName
A_52_P221057	2210408K08
A_52_P579580	2810416G20
A_51_P114407	A_51_P114407
A_51_P281057	A_51_P281057
A_51_P350172	A_51_P350172
A_51_P402908	A_51_P402908
A_51_P421578	A_51_P421578
A_51_P462771	A_51_P462771
A_51_P516033	A_51_P516033
A_52_P1013232	A_52_P1013232
A_52_P1053544	A_52_P1053544
A_52_P1197192	A_52_P1197192
A_52_P1197466	A_52_P1197466
A_52_P732433	A_52_P732433
A_52_P837066	A_52_P837066
A_52_P948927	A_52_P948927
A_52_P997449	A_52_P997449
A_51_P262374	A130019N19
A_52_P1133703	AA204140
A_51_P177392	Tacc2
A_52_P171197	Gfra4
A_52_P174000	AB070542
A_51_P165135	Bclp2
A_51_P229547	Nrxn1
A_51_P391904	Apbb1ip
A_52_P122871	AF055908
A_51_P394984	Lpin1
A_52_P344152	1500004A08Rik
A_52_P973126	AI553296
A_52_P788961	AI851065
A_52_P85372	Chrm1
A_52_P332486	Ptprz1
A_52_P630059	Bag3
A_52_P611650	Tlcd1
A_52_P337928	Acss2
A_51_P477418	Nfic
A_52_P244072	1110033F14Rik
A_51_P237746	AK004226
A_51_P286378	9430020K01Rik
A_52_P962414	1110069O07Rik
A_51_P267700	1190003M12Rik
A_51_P418935	Neurl2
A_51_P170959	Proz
A_52_P557098	Ssbp2
A_51_P309208	1500010C09Rik
A_51_P215896	Tsc22d4
A_51_P261560	1700061J05Rik
A_51_P295286	1700066M21Rik
A_52_P906899	1700101C01Rik
A_51_P479390	Adamts9
A_52_P80486	Ppp1r12b
A_51_P219970	Ela1
A_52_P549985	Asb13
A_52_P670850	Mcoln1
A_52_P26892	C1galt1
A_52_P402885	2300002C06Rik
A_52_P407755	Prei4
A_51_P266403	2310005C01Rik
A_52_P533817	Barx2
A_51_P433091	Purb
A_52_P359502	Pdxk
A_51_P104012	Tmem158
A_51_P427828	2310046A06Rik
A_52_P324391	2310058N22Rik
A_51_P358233	Ifi27
A_51_P188704	Unc13a
A_52_P1026875	Gnal
A_52_P10781	Lman1
A_51_P515137	2610027H17Rik
A_52_P265666	Fyco1
A_52_P220069	Actl6a
A_52_P94071	AK013239
A_51_P310164	2810459M11Rik
A_52_P682707	2810465G24Rik
A_51_P300787	1810044A24Rik
A_51_P334532	2900006A17Rik
A_52_P622600	3010026O09Rik
A_52_P547491	1520402A15Rik
A_51_P216516	Dip2c
A_51_P386999	2900056L01Rik
A_51_P400160	4922502B01Rik
A_52_P311263	Lonrf2
A_52_P1034835	2900064F13Rik
A_51_P510916	LOC627905
A_51_P431999	3110043A19Rik
A_51_P183822	Syt11
A_51_P442458	Brd8
A_52_P499128	Synj2
A_52_P566208	Rpl11
A_51_P488780	Krt28
A_51_P408584	4833416E15Rik
A_52_P249672	4833417J20Rik
A_52_P407983	4930402H24Rik
A_51_P230634	Phactr3
A_52_P238953	4930467M19Rik
A_51_P210992	4930506C21Rik
A_52_P601230	Mro
A_51_P387108	4930535E02Rik
A_52_P488409	Exosc3
A_51_P488819	4933400F03Rik
A_52_P187820	Arhgap26
A_52_P654720	5830417I10Rik
A_51_P181705	5430405N12Rik
A_52_P410529	Pstk
A_51_P509418	5430440P10Rik
A_51_P335321	Gnas
A_52_P110070	5730416F02Rik
A_52_P442274	Mto1
A_51_P128356	5730433N10Rik
A_51_P119857	Spred1
A_51_P352782	Prkce
A_52_P405278	Pak1ip1
A_51_P224376	5830462O15Rik
A_52_P818642	5830469G19Rik
A_51_P456114	9930013L23Rik
A_52_P301724	Nab1
A_51_P147822	Pon2
A_51_P109649	Gtl2
A_52_P547273	Dock4
A_51_P326932	A230083H22Rik
A_51_P317542	6330417K15Rik
A_52_P681513	8430406H22Rik
A_52_P335354	Gas2l3
A_52_P421698	Cyp2u1
A_51_P284730	9030418K01Rik
A_51_P443946	9030607L20Rik
A_51_P440535	Mlkl
A_51_P516006	Ntrk2
A_51_P327577	1700066C05Rik
A_52_P188070	Zfp87
A_52_P389274	Sfi1
A_52_P8361	2410006F04Rik
A_52_P907073	Neo1
A_52_P413448	3110098I04Rik
A_51_P369224	Prdm8
A_51_P365037	6330412F12Rik
A_52_P555583	5430417C01Rik
A_52_P620432	2410005O16Rik
A_52_P386558	Tanc2
A_51_P326449	6030442H21Rik
A_52_P609319	Nrip1
A_52_P255125	Rnf170
A_52_P201482	Prickle2
A_52_P714654	8030488J09Rik
A_51_P262841	Stambpl1
A_52_P282000	Enah
A_51_P494293	9130024F11Rik
A_52_P472353	9330187F13Rik
A_51_P505400	9630003H22Rik
A_52_P131752	Hnt
A_51_P383648	Pdzd2
A_51_P406090	A930028L21Rik
A_52_P684413	A930037O16Rik
A_52_P544810	Cdh10
A_52_P566325	Ccdc37
A_51_P511015	Fzd9
A_51_P157081	C630050I24Rik
A_52_P432170	2810416G20Rik
A_52_P566337	Bat2d
A_52_P299231	Slc25a3
A_51_P229602	Plxna2
A_52_P191210	9530091C08Rik
A_51_P234692	2310043N10Rik
A_52_P57296	Ptpn14
A_52_P150851	Adamts12
A_51_P509530	Cybrd1
A_52_P62444	Syn2
A_52_P762777	AK029221
A_52_P354844	Eda2r
A_52_P244568	Dhx36
A_52_P778761	1700110N18Rik
A_52_P5823	B230312I18Rik
A_52_P375939	Pex11c
A_52_P198875	Gle1l
A_51_P442032	AK029410
A_52_P1172234	AK029558
A_52_P233687	Stard9
A_52_P582568	Ust
A_51_P288514	Cbara1
A_52_P62775	A230057D06Rik
A_52_P473542	4933430H15Rik
A_51_P312896	Spag9
A_51_P352981	5230400M03Rik
A_52_P671495	Sorcs1
A_52_P558536	Zfp30
A_52_P381311	App
A_51_P489779	Cdk6
A_52_P21837	Ankrd57
A_52_P244908	AK031010
A_51_P195783	Neil3
A_52_P526120	AK031168
A_52_P587928	Zfhx1b
A_52_P201655	2610019A05Rik
A_52_P1107697	Nfe2l2
A_52_P172303	AK031844
A_51_P490747	AI593442
A_52_P1172358	AK031876
A_52_P8863	AK031889
A_52_P923110	6330509M05Rik
A_51_P304449	AK031960
A_52_P397385	Anxa7
A_52_P378629	Dmxl2
A_52_P91563	C030002O17Rik
A_52_P5945	Ppargc1a
A_51_P204630	Atp2c1
A_52_P263594	AK032269
A_52_P1084348	AK032303
A_51_P289482	6430519N07Rik
A_51_P156526	Atp2b3
A_51_P413995	Zfp422-rs1
A_51_P394446	D14Ertd171e
A_52_P531731	Grin3a
A_52_P89049	Dlgh2
A_52_P642039	1110039F03Rik
A_52_P319726	Cdc14a
A_52_P135424	AK032599
A_52_P439407	6430702L12
A_52_P303491	Grid2
A_52_P987411	AK032717
A_52_P571794	Pcsk5
A_52_P1083556	AK032841
A_52_P652289	AK032921
A_51_P298933	Anks6
A_52_P330314	Lmo4
A_52_P190878	AK033329
A_51_P107752	E430014L09Rik
A_52_P175190	Egfr
A_52_P349116	Slc5a9
A_52_P330245	Myo3b
A_51_P494605	AK033900
A_52_P306236	Epha7
A_52_P526417	AK034079
A_52_P365480	Tnfsf13b
A_52_P395088	AK034124
A_52_P172131	B230343J05Rik
A_52_P443073	Dlgap1
A_52_P27332	Ppp2r5c
A_52_P180210	Rab18
A_52_P467398	9330168O09Rik
A_52_P562040	9330188P03Rik
A_52_P979844	AK034548
A_51_P449706	Lpp
A_52_P282494	Nfib
A_52_P714817	AK034929
A_52_P1148065	9530029O12Rik
A_51_P267796	Ddr2
A_52_P601829	AK035485
A_52_P657825	Sypl
A_52_P141384	Cdcp1
A_52_P590756	Slc25a35
A_52_P445843	Dlgap1
A_52_P244895	Ncor1
A_52_P354617	Lgi1
A_52_P325555	6530411M01Rik
A_51_P287698	AK035950
A_51_P481563	AK035983
A_52_P123944	Mospd2
A_51_P500044	Vldlr
A_51_P109798	AK036057
A_52_P843282	AK036268
A_52_P537647	Raf1
A_51_P454441	Ddhd1
A_52_P185876	Trps1
A_52_P939770	AK036777
A_51_P373970	Braf
A_52_P177473	AK037171
A_52_P590661	Eef2k
A_52_P1004175	AK037327
A_52_P834965	AK037460
A_52_P1068094	A130022J21Rik
A_52_P550684	D10Ertd641e
A_51_P417257	AK037804
A_52_P939541	AK037972
A_52_P1131985	Hivep3
A_52_P1044027	AK038195
A_51_P320626	Cd9
A_52_P499551	Cugbp2
A_52_P402897	Cdh4
A_51_P511612	AK038533
A_52_P35561	Trpc1
A_52_P947319	A230055C15
A_52_P652459	AI314180
A_51_P264444	A230067G21Rik
A_51_P167097	AK038845
A_52_P1051779	AK038867
A_52_P1179890	AK038886
A_52_P72938	AK039096
A_51_P496735	AK039103
A_52_P644210	Parc
A_51_P185897	AK039250
A_51_P425284	Aldoc
A_52_P545914	D230040A04Rik
A_51_P335729	AK039370
A_51_P217731	Polr3a
A_52_P1180340	AK039493
A_52_P231461	Slc8a1
A_52_P1107748	AK039524
A_52_P161591	AK039565
A_52_P322181	Adrb1
A_52_P19587	A930009L07Rik
A_52_P747383	A330084C13Rik
A_52_P338349	C230035I16Rik
A_52_P867124	AK040628
A_52_P287739	AK040677
A_52_P150903	Tubb6
A_52_P322514	Rfx3
A_52_P644690	AK041146
A_52_P515629	Gpr83
A_51_P171929	Hectd2
A_52_P1140260	Stil
A_52_P389484	Pag1
A_52_P534355	AK041855
A_51_P319986	Neil3
A_51_P155294	Ppp1r16b
A_52_P607060	Nebl
A_52_P293222	Ppargc1b
A_51_P328951	Sgip1
A_52_P54274	Masp1
A_52_P1011834	AK043100
A_52_P159110	Zfp276
A_52_P572218	Lin9
A_52_P931722	AK043378
A_52_P803348	AK043448
A_52_P931267	AK043581
A_52_P561345	Neto1
A_51_P183154	Hook1
A_52_P367991	Suhw3
A_51_P388490	Rorb
A_52_P201558	D13Bwg1146e
A_52_P682007	Ube2e2
A_52_P851352	AK045003
A_52_P327764	Has2
A_52_P185698	Tmem74
A_51_P253752	B130050I23Rik
A_52_P121342	Nrxn1
A_52_P324934	Itga6
A_52_P569168	AK045458
A_51_P280666	B230209C24Rik
A_52_P467814	Il1rap
A_52_P134680	Spata7
A_52_P378975	Slc1a3
A_52_P116184	Lmbrd1
A_51_P206856	AK045798
A_52_P859798	AK045817
A_52_P515336	Atp6v0a1
A_51_P497295	Qpct
A_51_P325747	AK046042
A_52_P215219	Pcdh10
A_52_P38317	Nat5
A_52_P494207	Itpr2
A_51_P402868	Pla2g3
A_52_P668652	AK046230
A_52_P510310	AK046232
A_51_P196774	5430406M13Rik
A_52_P70231	Adamts5
A_52_P198949	Esrra
A_52_P421947	Mtss1
A_51_P151070	AK046642
A_52_P142327	1700031C06Rik
A_51_P333324	Slc1a3
A_52_P1164065	AK046743
A_52_P137236	2900078E11Rik
A_52_P1171803	AK046815
A_52_P239173	Mtap4
A_51_P307133	AK046895
A_51_P402736	AK047065
A_52_P408411	AI591476
A_52_P255489	Usp2
A_52_P819220	AK047230
A_52_P129140	A430088C08Rik
A_52_P995886	AI317237
A_52_P309084	D10Bwg1379e
A_52_P349521	AK047447
A_52_P827311	AK047461
A_52_P875269	AK047645
A_51_P222953	AK047664
A_52_P1091554	C030014L02
A_52_P167166	AK047842
A_52_P225969	Dyrk1a
A_52_P707535	AK047848
A_52_P161780	Galnt13
A_51_P493486	Mllt4
A_52_P1172444	AK048431
A_52_P569539	Nfkb1
A_52_P975	Mmp16
A_52_P381608	AK048557
A_52_P907845	C130079B09Rik
A_51_P467349	Trim62
A_51_P324992	Tnc
A_52_P955951	AK048907
A_52_P207163	Eda2r
A_51_P192139	Zfp74
A_52_P569524	AK049524
A_52_P67485	Cltc
A_52_P394835	Nipbl
A_52_P676518	AK049591
A_52_P352099	E130307A14Rik
A_52_P444611	Gabrg2
A_52_P526335	Chchd3
A_52_P75668	AK050117
A_51_P374646	AK050573
A_52_P397750	AK050588
A_52_P1068292	AK050741
A_51_P170508	AK050835
A_52_P220695	D030029J20Rik
A_52_P440709	AK050904
A_52_P550620	Nsmce2
A_51_P378870	1200009O22Rik
A_52_P1156269	AK051526
A_52_P859659	AK051538
A_52_P631247	Asxl2
A_52_P499917	D930046L20Rik
A_51_P344770	Tnrc6b
A_52_P1156127	AK051961
A_51_P415755	Sema6d
A_51_P382347	Nphp3
A_52_P539873	Cspg4
A_51_P122075	AK052606
A_52_P269143	D630004D15Rik
A_52_P300885	AK052843
A_52_P623211	2610301F02Rik
A_52_P46447	Crim1
A_51_P225933	Inpp4b
A_52_P349477	Mapk8ip1
A_52_P566786	AK054043
A_52_P1172227	6720456B07Rik
A_51_P117385	Slc26a7
A_51_P458230	AK054427
A_52_P596357	AK054546
A_51_P374026	Syt11
A_51_P520175	Cntn1
A_52_P447064	Fndc6
A_52_P892292	AK076574
A_51_P186798	AK076764
A_52_P622314	AK076884
A_51_P150145	AK077046
A_52_P948237	AK077237
A_52_P298112	Nebl
A_52_P454361	Hars
A_51_P408689	AK077492
A_51_P325173	Tpm1
A_52_P438280	Bcl2
A_52_P739793	Rpe
A_52_P707962	Tbc1d9b
A_52_P593965	Fdps
A_51_P238247	AI841971
A_52_P923563	AK078430
A_52_P483885	4930455C21Rik
A_52_P231697	AK078537
A_52_P70787	Brdt
A_52_P119039	Hmgcs1
A_51_P448044	AK079181
A_51_P215863	AK079230
A_52_P408826	9530083O12Rik
A_52_P1043872	AK079313
A_51_P165304	9630041G16Rik
A_52_P1131666	AK079436
A_51_P410813	AK079732
A_51_P436977	Duox2
A_51_P478930	AK080016
A_52_P381913	2007-03-07
A_52_P1084685	Zfp711
A_52_P924212	AK080558
A_52_P623511	9630020C08Rik
A_52_P661503	Depdc6
A_51_P250590	Sbf2
A_52_P355004	Cttnbp2
A_52_P631514	Atp5f1
A_52_P553589	9030617O03Rik
A_52_P58814	Ppapdc1a
A_52_P129624	Dgkk
A_51_P282896	Mast4
A_51_P387450	Abi2
A_52_P341708	LOC547150
A_52_P519827	6430590A10Rik
A_52_P682456	Pex1
A_52_P1124330	AK082375
A_51_P217794	AK082390
A_52_P739568	AK082480
A_52_P1196617	AK082504
A_52_P1132525	AK082545
A_51_P133591	BC017647
A_52_P1076740	AK082805
A_51_P500643	Creb3l2
A_52_P354974	Syt11
A_51_P257282	4921517B04Rik
A_52_P183239	Scn8a
A_51_P459465	C330002I19Rik
A_52_P360351	C920008N22Rik
A_52_P411305	Tsc1
A_52_P274504	Wdr40a
A_51_P275905	Fgl1
A_52_P381799	Neto2
A_52_P1132360	AK083553
A_51_P165500	AK083594
A_52_P210101	E430024P14Rik
A_52_P1052476	Bub3
A_52_P795553	AK083849
A_52_P555808	D130051D11Rik
A_52_P540045	AK083897
A_52_P515959	AK084024
A_52_P980224	AK084027
A_52_P739682	AK084329
A_52_P448972	Sbno1
A_52_P457028	AK084451
A_51_P119749	Synpo2l
A_52_P242321	Spon1
A_52_P438170	A230075M04Rik
A_52_P422088	Ptbp2
A_52_P443435	B930095G15Rik
A_51_P344346	D530004J12Rik
A_52_P655570	3110099E03Rik
A_51_P320888	Cln5
A_52_P956125	Ankrd12
A_52_P980445	D930021H04Rik
A_52_P415836	2310002F09Rik
A_52_P1196751	5730410E19Rik
A_51_P309874	AK086934
A_52_P956261	AK086961
A_52_P876218	AK086978
A_52_P304105	Ppp1r16b
A_52_P1196772	AK087259
A_52_P575049	AK087326
A_52_P430194	Smox
A_52_P475033	Usp15
A_52_P1123535	AK088646
A_52_P320156	E430024C06Rik
A_52_P520720	AK089002
A_52_P1004637	AK089161
A_52_P269334	Rdh13
A_52_P398018	AK089856
A_51_P296182	Slc43a2
A_52_P109516	Lrrtm2
A_52_P431981	Plxna2
A_52_P474266	Mfap3l
A_51_P442091	Snx13
A_52_P313291	Dgkb
A_52_P576258	Lphn3
A_52_P70500	N28178
A_52_P407263	Lrrc7
A_52_P78439	Pcdh10
A_52_P306162	Syne1
A_52_P668442	Megf11
A_51_P261600	BC039210
A_52_P625640	Trim9
A_52_P601055	Mtss1
A_52_P536927	Satb2
A_52_P527977	Sdk2
A_52_P509188	Fto
A_51_P373696	Maml2
A_52_P415440	Rps12
A_52_P618580	AK132852
A_52_P208080	AK133468
A_52_P545810	Lrrfip1
A_52_P328714	Fbxw2
A_52_P470648	Rnf4
A_52_P1092823	Irx1
A_52_P812362	BC064078
A_52_P502919	Ahdc1
A_52_P368945	Scap2
A_52_P327110	Bean
A_51_P193036	AI836758
A_52_P183752	Cpd
A_52_P734742	Gm88
A_52_P178358	Atp6v0e
A_52_P564625	Ube2b
A_52_P369946	AK135410
A_52_P175157	Mef2a
A_52_P312473	9230114K14Rik
A_51_P172952	A830018L16Rik
A_51_P329490	B230315F11Rik
A_52_P269046	Trim9
A_51_P494597	BC013712
A_51_P434036	A530088I07Rik
A_51_P364694	AK138790
A_51_P280040	6330415B21Rik
A_52_P236883	Purb
A_52_P365194	Lsamp
A_52_P645615	AK140063
A_51_P515108	C030009O12Rik
A_52_P52303	Gfap
A_51_P232748	Plxnb3
A_52_P860515	Dirc2
A_52_P1189140	AK140790
A_52_P804224	AK141415
A_52_P637303	Gatad2b
A_51_P323521	5730407K14Rik
A_51_P127598	AK141924
A_52_P617386	4632427E13Rik
A_52_P238468	Gipr
A_51_P275233	Zbtb4
A_52_P321325	Zhx3
A_51_P461416	Kcnq5
A_51_P131747	Pcdh17
A_51_P244531	6330403L08Rik
A_52_P127682	Nt5dc3
A_51_P475704	Pcdh9
A_51_P386182	Magi2
A_52_P29987	Prickle2
A_52_P118161	Lss
A_52_P114494	Stat6
A_51_P399373	Wasf2
A_51_P215530	Rnf180
A_52_P1152469	AK153595
A_51_P382484	Itgav
A_52_P336958	9430020K01Rik
A_52_P346113	Foxn2
A_52_P578133	D10Ucla1
A_51_P146701	Nsdhl
A_51_P419246	5830416P10Rik
A_51_P200517	Rasgef1a
A_52_P532559	Thrb
A_52_P101487	Ddn
A_51_P344461	2900092E17Rik
A_52_P654624	4933439C20Rik
A_52_P272364	Gria3
A_52_P331215	Tlcd1
A_52_P441036	Col23a1
A_52_P193104	Dctn4
A_52_P1149693	A930006K02Rik
A_51_P232434	Abhd1
A_52_P1367	AK162987
A_52_P132240	Wdr18
A_52_P434375	Dock1
A_52_P166435	Cd47
A_51_P106488	Speg
A_52_P328492	Gas2l3
A_51_P207718	5830428H23Rik
A_51_P309889	2310044H10Rik
A_51_P408749	4933439C10Rik
A_52_P947990	AK169992
A_52_P154710	Sesn2
A_52_P236642	Bnip1
A_52_P484519	2007-09-11
A_52_P138090	Nr3c1
A_52_P95387	AK171669
A_52_P370274	Pde4b
A_52_P548921	C230002E15Rik
A_52_P82023	Pitpnc1
A_52_P634039	Gpd1l
A_51_P228777	Fcho1
A_52_P948981	Zfp473
A_52_P323415	Cpeb4
A_52_P288198	Ccdc85a
A_52_P92372	AK199310
A_52_P629333	BC021891
A_51_P137707	AV065344
A_52_P231292	AV373767
A_52_P1141022	AW492586
A_51_P443443	5830417I10Rik
A_52_P464729	Hcrtr2
A_52_P197199	Pcdh9
A_52_P1037117	BB078705
A_52_P287887	9930017N22Rik
A_52_P1197206	BB283834
A_52_P1149183	BB345768
A_52_P497188	BB551773
A_51_P213099	Ntng1
A_52_P115292	4632408A20Rik
A_51_P275123	4931420C21Rik
A_52_P14600	Cd72
A_51_P394383	Malat1
A_51_P332917	Enpp3
A_51_P422183	Hmgn3
A_51_P418039	BC006942
A_52_P179238	H2afy
A_51_P516125	BC013561
A_51_P343569	Galnt10
A_51_P221144	1300010F03Rik
A_52_P209527	Rgs11
A_52_P562872	BC020150
A_52_P401864	BC021394
A_52_P342039	BC022177
A_52_P130972	B4galnt1
A_52_P192625	Sox10
A_52_P471592	BC023805
A_51_P258524	AI315068
A_51_P262401	Itga6
A_52_P449417	Vangl1
A_51_P273405	Spnb2
A_51_P180994	3110073H01Rik
A_52_P257058	2310005E10Rik
A_52_P423810	Mt1
A_52_P681592	Cybrd1
A_52_P70888	E130013N09Rik
A_52_P182520	Timm9
A_52_P227937	0610010O12Rik
A_51_P333622	2010300C02Rik
A_52_P595537	Mrpl47
A_51_P275496	BC026762
A_51_P301930	Lrrc17
A_52_P92659	Snf8
A_51_P164686	Rrbp1
A_52_P618745	D19Wsu12e
A_51_P270960	3222402P14Rik
A_52_P173402	Slc4a4
A_52_P638459	Ccl5
A_52_P677891	A830073O21Rik
A_52_P407280	Adamtsl5
A_52_P670263	Tfpi
A_52_P681456	3222401M22Rik
A_52_P536025	Rasgrf1
A_51_P324768	LOC626832
A_52_P877015	Thrb
A_51_P109741	Neil1
A_52_P578985	Uap1l1
A_52_P67643	Frap1
A_51_P240801	2610307O08Rik
A_52_P130982	Cln3
A_52_P345301	Ccdc37
A_52_P391624	2300002D11Rik
A_52_P114905	6330512M04Rik
A_52_P223083	Pfkp
A_52_P600975	Chrdl1
A_52_P404570	Dbf4
A_51_P174061	Tnik
A_52_P188026	Ccar1
A_52_P384718	Cdh10
A_52_P205363	Rap1gap
A_52_P286605	Phf20l1
A_52_P7610	Slc8a3
A_52_P58080	Arhgef12
A_51_P267587	Gdap10
A_52_P427024	Ldlr
A_52_P192462	Rims1
A_51_P195692	Nek8
A_52_P253179	Igfbp3
A_51_P184331	Scn3b
A_51_P251213	Cacna1d
A_51_P206849	2210418O10Rik
A_52_P1128347	Fbxo7
A_52_P385801	Spock2
A_51_P191448	BC060264
A_51_P307168	Ddah1
A_52_P170635	Sirpa
A_51_P298802	Bfsp2
A_52_P454815	Fgf11
A_52_P49321	Adamts9
A_52_P325116	Gramd1b
A_51_P249259	BC071254
A_52_P102773	Hk1
A_51_P179878	2900019G14Rik
A_51_P310447	2310066E14Rik
A_51_P494825	Mfhas1
A_51_P159367	C230040D10Rik
A_52_P103513	Rpl13
A_51_P346491	Syn2
A_51_P155458	A930013K19Rik
A_52_P700056	BC089618
A_51_P427823	2310046A06Rik
A_52_P1130990	Trim67
A_52_P947534	BC096458
A_52_P3723	Nfib
A_52_P301261	2007-03-04
A_52_P1101021	BE981836
A_51_P192955	BG921888
A_52_P368532	Spry2
A_52_P811150	BI079333
A_51_P440144	BI100969
A_51_P129260	BI662359
A_52_P692166	BM939341
A_51_P419971	Tmem106b
A_51_P460798	AW046674
A_51_P367298	BU554808
A_51_P241407	Centd1
A_52_P817975	Klf12
A_52_P102207	Hnt
A_51_P104977	C77713
A_52_P199905	CB588406
A_52_P226489	CJ042244
A_51_P462407	Adamts3
A_52_P664044	CN524910
A_51_P520879	Sh3d19
A_52_P68755	Lmo7
A_52_P278064	Cspg4
A_52_P685422	ENSMUST00000022882
A_51_P268529	ENSMUST00000023805
A_51_P284930	ENSMUST00000025457
A_52_P655508	ENSMUST00000029686
A_52_P441168	ENSMUST00000036010
A_52_P130787	ENSMUST00000040751
A_52_P338550	ENSMUST00000043741
A_51_P158072	ENSMUST00000043911
A_52_P470605	ENSMUST00000050239
A_51_P227445	ENSMUST00000050829
A_52_P533731	ENSMUST00000054059
A_52_P522397	ENSMUST00000054524
A_51_P309307	ENSMUST00000062945
A_52_P303176	ENSMUST00000066907
A_52_P610188	ENSMUST00000067602
A_52_P318641	ENSMUST00000069654
A_51_P356335	ENSMUST00000070000
A_52_P278035	ENSMUST00000070019
A_52_P674808	ENSMUST00000074660
A_51_P498267	ENSMUST00000080906
A_51_P315595	ENSMUST00000082421
A_52_P271671	ENSMUST00000089208
A_52_P210002	ENSMUST00000089706
A_52_P135822	ENSMUST00000092884
A_52_P172014	ENSMUST00000097647
A_51_P304296	ENSMUST00000100796
A_51_P486497	ENSMUST00000101077
A_52_P936271	J00623
A_51_P405478	Fcer1g
A_51_P375138	Cd36
A_51_P101729	Cfh
A_51_P318104	App
A_51_P186601	Mod1
A_52_P26409	M32070
A_52_P653054	NAP007796-001
A_51_P235835	NAP015047-001
A_52_P148703	NAP017634-001
A_52_P266770	NAP021919-001
A_52_P143357	NAP026408-1
A_52_P374134	NAP030936-1
A_52_P194486	NAP036354-1
A_52_P613087	NAP042629-1
A_52_P328621	NAP043130-1
A_52_P47150	NAP052093-1
A_52_P240232	NAP052665-1
A_52_P361007	NAP054962-1
A_52_P95471	NAP055900-1
A_52_P53413	NAP056725-1
A_52_P436122	NAP056910-1
A_52_P398554	NAP070564-1
A_51_P100084	NAP091803-1
A_52_P564962	NAP096478-001
A_52_P433450	NAP097631-001
A_52_P218894	NAP102204-1
A_52_P465669	NAP103337-1
A_52_P216267	NAP103484-1
A_52_P334259	NAP103523-1
A_51_P457980	NAP108447-1
A_52_P72354	NAP108473-1
A_52_P479944	NAP112027-1
A_52_P115191	NAP112463-1
A_52_P528312	NAP113912-1
A_52_P187565	NAP115147-1
A_52_P5263	NAP115274-1
A_52_P58930	NAP123484-1
A_51_P309920	Itga8
A_51_P368883	Abhd7
A_51_P406265	Zfp36l2
A_52_P323315	Tmem151
A_52_P414645	Gpr126
A_51_P296158	AI413582
A_52_P530082	Bfsp2
A_52_P269158	5033414K04Rik
A_52_P529360	Rab11fip5
A_51_P154668	4933439C20Rik
A_52_P133578	Gpr158
A_51_P291227	Arhgap30
A_52_P172272	Adora1
A_51_P199447	Olfr744
A_52_P449208	Adcy5
A_52_P290926	Dhrs7c
A_52_P111031	Pcdh17
A_51_P436491	BC072620
A_51_P180213	Akr1c19
A_52_P254667	NM_001013789
A_51_P440722	LOC434635
A_51_P297799	Garnl4
A_51_P519536	Lamp2
A_52_P330289	Inpp4b
A_52_P592828	Adarb1
A_51_P496309	Rfx4
A_52_P235476	Pik3r1
A_51_P393454	Ntrk2
A_51_P170463	Gpr17
A_52_P428745	Camk2d
A_52_P796840	BC026782
A_51_P507333	Kcnc2
A_51_P394585	Snx22
A_52_P513177	Sla
A_51_P432820	LOC574530
A_51_P153982	Specc1
A_52_P21	Ttc9
A_52_P503927	Gpr178
A_52_P444946	Rprml
A_51_P385370	Prickle1
A_52_P586004	Hk3
A_51_P488121	Centg1
A_51_P509669	Uap1l1
A_52_P368855	Gm114
A_52_P301935	Fndc6
A_52_P35895	Akap2
A_52_P319581	Tcf25
A_52_P615247	A530040E14Rik
A_51_P140576	Mapt
A_52_P105840	Fnbp1
A_52_P188425	Prosc
A_51_P489488	Pde4dip
A_52_P260659	Kcnj10
A_51_P514712	Parp14
A_52_P564653	Myo6
A_52_P147730	B130050I23Rik
A_52_P536022	Rasgrf1
A_52_P177271	Mtl5
A_51_P159503	D11Ertd759e
A_51_P201237	1700108L22Rik
A_51_P381683	Aatk
A_51_P149455	Acadl
A_52_P533707	Chrna1
A_52_P420504	Acta2
A_52_P290457	Adam12
A_51_P518378	Adam9
A_52_P615225	Adcyap1r1
A_52_P419455	Adora2b
A_52_P428345	Adra2c
A_51_P203827	Adrb1
A_51_P510891	Afp
A_51_P201982	Angpt2
A_51_P145785	Ambp
A_51_P383638	Amy1
A_51_P108334	Slc25a4
A_51_P475446	Slc25a5
A_52_P675171	Apc
A_51_P164504	Apoc1
A_51_P366811	Apod
A_52_P86704	Arl4a
A_52_P267651	Arntl
A_52_P452689	Atf3
A_51_P275016	Slc7a3
A_51_P230175	Bcan
A_51_P494241	Bcl2a1b
A_52_P299771	Bcl2a1c
A_51_P261991	Bdnf
A_52_P162486	Bgn
A_51_P492366	Bmp7
A_51_P102789	C1qc
A_51_P165342	Anxa2
A_51_P392005	Car8
A_51_P318933	Camk2b
A_51_P273921	Capg
A_51_P431329	Car3
A_51_P511787	Casp4
A_51_P375146	Cd36
A_52_P311245	Scarb2
A_51_P337675	Cd53
A_51_P511810	Cd63
A_51_P320852	Cd9
A_51_P363947	Cdkn1a
A_52_P498241	Cdkn2b
A_51_P513719	Cdkn2c
A_51_P444447	Cebpd
A_51_P191669	Chgb
A_51_P337708	Ovgp1
A_52_P441294	Chl1
A_51_P199168	Cidea
A_51_P255365	Cited1
A_51_P427663	Cnn2
A_51_P101763	Cntn1
A_51_P240374	Col13a1
A_51_P146726	Col19a1
A_51_P255395	Col7a1
A_52_P282058	Col8a1
A_51_P231036	Col9a1
A_51_P377094	Col1a1
A_51_P182303	Col1a2
A_51_P129895	Comt
A_52_P423814	Cox8b
A_51_P493234	Cp
A_52_P462296	Cpeb1
A_52_P465980	Cplx1
A_51_P388048	Pcdha4
A_51_P324950	Pcdha6
A_51_P195506	Csf1
A_51_P146753	Csf2rb2
A_52_P492989	Cspg3
A_52_P209184	Csrp1
A_51_P465148	Ctsb
A_51_P448236	Ctsk
A_51_P399697	Dbi
A_51_P334104	Dcn
A_51_P290986	Dhcr7
A_52_P232637	Dhh
A_51_P504494	Dll3
A_52_P81210	Dmd
A_51_P251736	Reep5
A_51_P262964	Ednrb
A_51_P392242	Egfr
A_51_P367866	Egr1
A_51_P330428	Eif4ebp1
A_52_P609972	Eln
A_51_P437240	Emp2
A_51_P188111	Eps8
A_51_P150653	Ptprv
A_51_P307979	Etv1
A_51_P345393	Fas
A_52_P590535	Fbln2
A_52_P224801	Fbn1
A_51_P249957	Fgf18
A_52_P291588	Fkbp2
A_51_P138378	Fosb
A_51_P177667	Fyn
A_52_P681391	G0s2
A_51_P368757	Gabrb1
A_52_P344138	Gabrb3
A_51_P149623	Gabrd
A_51_P342446	Gas7
A_51_P464300	Gdf1
A_51_P220806	Gdf9
A_51_P172085	Arhgdig
A_52_P101279	Glul
A_51_P351872	Slc6a9
A_51_P110323	Gna14
A_51_P104718	Gpr12
A_52_P39575	Gria1
A_52_P527834	Grid1
A_51_P355693	Nr3c1
A_51_P297671	Gyk
A_52_P212429	Mr1
A_51_P179701	Hlx1
A_52_P295712	Hrh1
A_51_P127297	Hsd11b1
A_51_P292403	Sdc2
A_51_P353914	Icam5
A_52_P126158	Irgm
A_51_P237856	Ifi203
A_51_P408343	Ifi204
A_51_P228472	Igfbp3
A_51_P406454	Il10rb
A_52_P55902	Il15ra
A_51_P153565	Il18
A_51_P116137	Lrig1
A_51_P239750	Inhba
A_51_P325904	Inhbb
A_51_P146103	Irf1
A_51_P498205	Itgav
A_51_P262208	Itgb2
A_52_P99411	Itm2b
A_51_P159201	Junb
A_51_P393375	Kcna2
A_52_P867058	Kcnc1
A_52_P642488	Kcnk1
A_51_P389636	Kcnn4
A_51_P191865	Lama2
A_51_P231184	Anpep
A_51_P465281	Lgals1
A_51_P495269	Lor
A_51_P193794	Lrp1
A_52_P188423	Lrrfip1
A_51_P233101	Ltbp3
A_51_P167527	Lum
A_51_P476687	Klrb1c
A_51_P279841	Blnk
A_51_P240614	Tm4sf1
A_51_P366138	Mertk
A_51_P255682	Mfge8
A_51_P426270	Mgp
A_51_P313674	Mmp12
A_51_P184484	Mmp13
A_51_P220062	Mmp15
A_51_P266861	Mod1
A_51_P246317	Mt2
A_52_P241519	Myo1c
A_52_P183138	Nab2
A_51_P244492	Nbl1
A_51_P304412	Nfib
A_52_P551496	Nfic
A_51_P396272	Nmbr
A_51_P424338	Nqo1
A_51_P349341	Npc1
A_51_P163953	Nsg2
A_51_P516012	Ntrk2
A_52_P266686	Ntsr2
A_51_P229344	Nxph1
A_52_P111845	Nxph2
A_51_P409452	Cldn11
A_52_P587738	P2ry2
A_51_P371942	Pcolce
A_51_P504863	Pctk3
A_51_P480578	Pcx
A_51_P370090	Pdgfa
A_51_P280117	Padi2
A_51_P231499	Enpp1
A_51_P230382	Etv4
A_51_P376445	Rhox5
A_52_P328867	Prkcb1
A_51_P338935	Prkcq
A_51_P419613	Pkd2
A_52_P409833	Plat
A_52_P302433	Plau
A_51_P236042	Plcb3
A_51_P159206	Pld1
A_51_P357759	Pld2
A_51_P258529	Pmp22
A_52_P262883	Ppp1r14b
A_51_P279038	Ppargc1a
A_52_P622641	Ppfibp2
A_51_P161086	Ppic
A_51_P245405	Ppp3cc
A_51_P338998	Prim2
A_51_P477682	Prss12
A_51_P337195	Pipox
A_51_P157406	Ptgds
A_52_P10793	Ptn
A_51_P382194	Ptpra
A_52_P1012802	Ptprj
A_51_P318510	Ptprn
A_51_P309184	Pxmp2
A_52_P58145	Aldh1a2
A_51_P178063	Rasa3
A_52_P574759	Rbpsuhl
A_51_P389751	Relb
A_51_P224903	Rgs4
A_51_P236175	Rit1
A_52_P635182	Rras
A_51_P258671	Rsu1
A_51_P513311	Rxrg
A_51_P342871	S100a10
A_51_P269852	S100a13
A_51_P208083	S100b
A_52_P682382	Scd1
A_51_P129464	Scd2
A_51_P258690	Scrg1
A_51_P460954	Ccl6
A_51_P196925	Cx3cl1
A_51_P241828	Nptn
A_52_P629487	Selenbp1
A_51_P470328	Sepp1
A_51_P399223	Shc3
A_51_P357983	Sin3b
A_51_P341066	Sla
A_51_P251256	Slc12a4
A_51_P352324	Slc16a2
A_51_P110759	Slc1a1
A_51_P262489	Sst
A_51_P509643	Snca
A_52_P220573	Serpini1
A_51_P268094	Serpine2
A_51_P187602	Serpinb5
A_51_P358765	Spp1
A_51_P450487	Sqle
A_51_P495492	Stx4a
A_51_P300717	Stxbp1
A_52_P69160	Swap70
A_51_P270733	Syngr1
A_52_P628915	Syt4
A_51_P195958	Phlda1
A_51_P450573	Tgfbr2
A_51_P291417	Thbd
A_51_P194099	Thrsp
A_52_P479249	Thy1
A_51_P364485	Tnfaip2
A_51_P106059	Traf4
A_52_P380301	Unc5c
A_51_P212854	Trim25
A_51_P473229	Zbtb7b
A_51_P117627	Ache
A_51_P149469	Actc1
A_51_P303061	Adcy8
A_51_P501538	Adcy9
A_51_P265571	Adm
A_51_P336770	Aebp1
A_52_P370268	Crisp1
A_51_P359272	Alcam
A_51_P220681	Aldoc
A_51_P247249	Alox5
A_51_P402458	Anxa7
A_51_P333111	Aox1
A_51_P237599	Aplp2
A_51_P334979	Apoc2
A_51_P171999	Apoe
A_52_P625527	Aqp4
A_52_P561746	Arhgap6
A_51_P394997	Neurod6
A_51_P151484	Atp1b1
A_51_P129006	B2m
A_52_P161495	Bcl6
A_51_P282557	C3ar1
A_51_P376996	Cacna1c
A_52_P672960	Camk4
A_51_P455647	Car2
A_51_P358256	Nr1i3
A_51_P142861	Casp1
A_51_P161612	Ccng1
A_51_P172853	Cd14
A_51_P112932	Entpd2
A_52_P229536	Cd44
A_51_P120470	Cd68
A_52_P63553	Cebpb
A_52_P309389	Cfh
A_51_P112966	Ch25h
A_51_P495049	Ckmt1
A_51_P350817	Cnn1
A_51_P232901	Cnp1
A_51_P515605	Col3a1
A_51_P474496	Col6a1
A_52_P197963	Col9a3
A_51_P509997	Cox6a2
A_51_P504423	Cryab
A_51_P332201	Cst3
A_52_P195839	Ctsc
A_52_P35960	Ctsd
A_51_P253547	Ctsl
A_51_P255456	Cyp1b1
A_51_P506328	Cyp2j6
A_51_P437135	Dab1
A_51_P214187	Slc6a3
A_51_P311611	Darc
A_51_P208603	Dio2
A_51_P188046	Dync1i1
A_52_P366764	Drd1a
A_51_P210510	Sparcl1
A_52_P586851	Efs
A_52_P141322	Rhbdf1
A_51_P173043	Egr2
A_52_P120037	Emp1
A_51_P446510	Emp3
A_51_P397876	En2
A_51_P508289	Ephx1
A_52_P554411	Epn2
A_52_P380895	Evi2a
A_52_P683413	F3
A_52_P223704	Faah
A_51_P167535	Fabp3
A_51_P103850	Fbn2
A_51_P405476	Fcer1g
A_51_P130095	Fcgr2b
A_52_P408757	Fcgr3
A_51_P218091	Lgr5
A_52_P569375	Fgf5
A_51_P140237	Fhl2
A_51_P117739	Figf
A_51_P415607	Fkbp7
A_52_P262219	Fos
A_52_P49601	Fth1
A_51_P396883	Gabrg1
A_51_P484869	Gamt
A_51_P203955	Gbp2
A_52_P16419	Gpd1
A_51_P439970	Ggh
A_51_P211436	Gpr83
A_51_P250797	Glrb
A_51_P466180	Gm2a
A_52_P227481	Gnal
A_52_P156190	Ednra
A_51_P436269	Grin2c
A_52_P432124	Gsta3
A_51_P479311	Gstm1
A_51_P454949	Gstm3
A_51_P211491	Gusb
A_51_P432538	H2-T10
A_51_P172155	Hal
A_51_P181565	Hbegf
A_51_P282667	Hexa
A_51_P453111	Hexb
A_51_P505538	Hfe
A_51_P443754	Hivep2
A_51_P263965	Hmox1
A_51_P239654	Nr4a1
A_51_P267751	Hrc
A_51_P243435	Hsd17b1
A_51_P117952	Hspa1a
A_52_P533809	Id1
A_51_P219074	Id2
A_52_P190405	Ifnar2
A_51_P147942	Igf1
A_51_P286527	Itgb1
A_51_P327796	Itgb5
A_51_P221014	Cd47
A_51_P222882	Kcna1
A_51_P149872	Kcna7
A_51_P325941	Kcnj12
A_51_P357773	Kcnj16
A_52_P639402	Kcnk3
A_51_P187352	Kcnma1
A_52_P221776	Kif12
A_51_P505689	Kifc2
A_51_P114297	Kifc3
A_52_P617636	Klf12
A_52_P675996	Klf9
A_51_P401659	Sspn
A_52_P483280	Lamp2
A_51_P388517	Ldb2
A_51_P101929	Lgals3
A_51_P394190	Lmo4
A_51_P345366	Psmb8
A_52_P297062	Lnx1
A_51_P283590	Anxa1
A_51_P416705	Lrrn2
A_52_P34823	Lyn
A_52_P608322	Maff
A_51_P336161	Man2b1
A_51_P399896	Matk
A_51_P255699	Mmp3
A_52_P254095	Cd200
A_51_P383032	Clec4d
A_51_P476689	Mapt
A_51_P102096	Myc
A_52_P117510	Myh6
A_52_P544523	Myl4
A_51_P248403	Birc1f
A_52_P291924	Ncam1
A_51_P402909	Ncf2
A_51_P429903	Ndph
A_51_P405606	Ndrg1
A_51_P214487	2007-09-02
A_51_P428035	Neu1
A_51_P411271	Nfe2l2
A_51_P478598	Nfix
A_51_P197718	Nkx2-2
A_52_P105537	Nov
A_51_P336282	Npy1r
A_52_P1013551	Nsdhl
A_52_P567905	Ogg1
A_52_P265524	P2rx4
A_52_P393314	P2rx7
A_51_P441234	Pcdh10
A_51_P345649	Pdgfra
A_51_P245368	Abcb1b
A_51_P468249	Phex
A_51_P511236	Pik3r1
A_51_P445726	Lilrb3
A_51_P118012	Prkca
A_52_P31593	Prkce
A_51_P112405	Plaur
A_51_P348334	Ppara
A_51_P359636	Lgals3bp
A_51_P483280	Prnp
A_52_P909274	Pros1
A_52_P677117	Ptprc
A_52_P235319	Ptpre
A_51_P492707	Ptpro
A_51_P443976	Ptprr
A_51_P414126	Rab19
A_51_P417854	Rab20
A_51_P374752	Rbp4
A_52_P31709	Rev3l
A_51_P436596	Rph3a
A_51_P282947	Dhrs3
A_51_P172475	S100a1
A_51_P468456	S100a3
A_51_P105078	S100a4
A_51_P281089	S100a6
A_51_P342877	Scn1b
A_51_P114462	Ccl17
A_51_P286737	Ccl2
A_51_P140710	Ccl3
A_51_P185660	Ccl9
A_52_P35048	Serpinf1
A_51_P118237	Sgk
A_52_P108850	St8sia1
A_52_P168496	Slc1a2
A_51_P273639	Slc7a5
A_51_P423578	Slfn2
A_51_P335555	Snap25
A_52_P269672	Sox8
A_51_P288687	Serpinb6b
A_51_P401921	Srebf1
A_51_P208922	Stc2
A_51_P272553	Bhlhb2
A_51_P444934	Syk
A_52_P282741	Sdc3
A_52_P188172	Synj2
A_51_P450527	Tagln
A_52_P86176	Tap2
A_51_P448671	Tbxas1
A_52_P546635	Zfhx1a
A_51_P461877	Thbs2
A_52_P540219	Timp2
A_51_P463765	Timp3
A_51_P446865	Tln1
A_52_P117393	Tlr6
A_51_P291438	Tnc
A_52_P192426	Tnfrsf1a
A_52_P20906	Twist1
A_51_P424499	Txn1
A_51_P261517	Tyrobp
A_52_P436628	Vegfb
A_51_P325223	Lin7b
A_51_P514351	Xlr
A_52_P372013	Zfp9
A_51_P336509	Zfpm2
A_51_P226016	Slc30a4
A_51_P233534	Adamts5
A_51_P136143	Aloxe3
A_51_P463878	C1ql1
A_52_P436564	Cdh20
A_51_P451346	Klf6
A_52_P232830	Ets1
A_51_P186703	Fbln5
A_51_P364600	Fyb
A_52_P532982	Gdf15
A_51_P201709	Ggtla1
A_52_P220275	Gpr34
A_51_P152990	Grem2
A_51_P128667	Lynx1
A_52_P609778	Mgll
A_52_P368473	Mid2
A_51_P184853	Odz2
A_51_P256066	Tiam2
A_51_P402165	Rgs7
A_51_P433960	Sgcb
A_51_P490136	Spry1
A_52_P204311	Spry4
A_51_P164219	Usp18
A_51_P310348	Vax2
A_51_P383399	Aldh1a7
A_51_P366542	Cd97
A_51_P151182	Ifi202b
A_51_P402193	Map3k1
A_51_P295355	Creb3l1
A_51_P117477	Slc27a1
A_52_P663446	Slc7a11
A_51_P451574	Acot1
A_51_P479715	Eif2s3y
A_51_P421724	St6galnac5
A_51_P502150	Slc9a3r1
A_52_P515880	Vsnl1
A_51_P125745	Asns
A_52_P570690	Atp1b2
A_52_P665675	Abca1
A_51_P280597	Anxa11
A_51_P451032	Anxa3
A_51_P231979	Anxa6
A_52_P428699	C2
A_51_P369550	Cd84
A_51_P427674	Cpt1a
A_51_P120674	Elk3
A_52_P748882	Eno2
A_51_P241457	Lilrb4
A_51_P344376	Gpr162
A_51_P410101	Spsb2
A_52_P575176	Gria2
A_51_P376347	Hebp1
A_51_P239673	Hprt1
A_52_P579352	Lifr
A_51_P369803	Psmb9
A_52_P582059	Lzp-s
A_51_P264934	Matn4
A_51_P133936	Kitl
A_51_P294979	Mt1
A_52_P320971	Mt3
A_51_P514085	Mx2
A_51_P295046	Ninj1
A_51_P249127	Pkd1
A_51_P324082	Pparbp
A_51_P477779	Rora
A_51_P509573	Ccl4
A_51_P172502	Cxcl12
A_51_P311199	Snap91
A_51_P172573	Sod2
A_51_P489138	Spnb1
A_51_P396325	Syn2
A_51_P100327	Tap1
A_51_P347547	Klf10
A_51_P313925	Trhr
A_51_P447835	Pla2g7
A_51_P350453	Pdk4
A_51_P451588	Plekhb1
A_51_P131408	Tnfrsf12a
A_51_P329928	Phlda3
A_51_P240019	Gyg
A_51_P242859	Akr1c12
A_52_P346037	Akr1c13
A_52_P674309	Mocs2
A_51_P371174	Bag3
A_51_P176352	Ndrg2
A_52_P4598	Pmm1
A_52_P604849	Cspg5
A_52_P509020	Adamts8
A_51_P163252	Schip1
A_51_P393699	Ptpla
A_51_P366704	Acox1
A_51_P401974	Enpp2
A_52_P483104	Lpin1
A_51_P258817	Ttpa
A_51_P489192	Postn
A_51_P516133	Hist1h1c
A_51_P260683	Rgs1
A_51_P264695	Crym
A_52_P636038	Park2
A_51_P488340	Tpte2
A_51_P517215	Grb14
A_51_P255817	Scarb1
A_52_P526565	Pde1a
A_51_P487813	Lxn
A_51_P484111	Matn2
A_51_P237893	Itgb3
A_52_P187058	Nptx2
A_51_P446098	Srrm1
A_51_P172663	Usp2
A_52_P30451	Ppp1r3c
A_52_P515036	Htatip2
A_52_P68221	Gria3
A_51_P348665	Ramp1
A_51_P279552	Cav2
A_51_P236412	Cdkl2
A_51_P142089	Atp6v0a1
A_51_P241861	Tcirg1
A_51_P354354	Gal3st1
A_51_P367451	Olig2
A_52_P603038	Olig1
A_51_P268709	Mc4r
A_51_P321150	Lyzs
A_51_P277345	Ostf1
A_51_P125725	Sh3gl3
A_51_P468294	Polg
A_51_P403170	Sult2b1
A_51_P253303	Gucy1b3
A_51_P165244	Gbp4
A_52_P298801	Akap7
A_51_P273800	Slc4a4
A_51_P260740	Pcdh7
A_51_P212666	Ntsr1
A_51_P243914	Scap2
A_51_P503494	Arc
A_51_P367530	Syt6
A_52_P664506	Abhd2
A_52_P595687	Brp44l
A_51_P156108	Crlf1
A_52_P273098	Slc1a4
A_51_P220343	Wisp1
A_51_P136781	Pnliprp1
A_52_P598128	Lgals8
A_52_P137765	Lmna
A_51_P125067	Nmi
A_51_P255832	Omg
A_51_P431018	Selenbp2
A_51_P120305	Elovl1
A_51_P401987	Tmem37
A_52_P507382	Unc93b1
A_51_P343663	Myo10
A_51_P268154	Acsl4
A_51_P287001	Fxyd1
A_51_P172054	Gas6
A_52_P196161	Sh3gl2
A_51_P238354	Plek
A_51_P225224	Htra1
A_51_P209183	Cxcl14
A_51_P476209	Fscn3
A_51_P430055	Tspan7
A_52_P281033	Socs5
A_51_P240253	Rrad
A_51_P194249	Stmn4
A_52_P279527	Gria4
A_51_P406527	Kcnd2
A_51_P378856	Pfkp
A_51_P114826	Cdh13
A_51_P175303	Tle2
A_51_P509098	Asah1
A_51_P519251	Nupr1
A_51_P262701	Cpb2
A_52_P203269	Kcnip3
A_51_P376959	Tmeff2
A_52_P149438	Pdlim5
A_51_P488399	Acss2
A_51_P170823	Ngef
A_51_P201721	Crtap
A_51_P482633	Rps6ka4
A_51_P104290	Kcnd3
A_52_P549827	Mgst1
A_51_P419007	Hspb3
A_51_P302831	Dbc1
A_51_P428345	Mbnl1
A_51_P246653	Clec7a
A_52_P409839	Gfra4
A_51_P148221	B3galt2
A_52_P88878	Nope
A_51_P456398	Tmem9b
A_51_P259774	Slc37a2
A_51_P241068	Dkk2
A_52_P609695	Lgi1
A_51_P155152	Ank
A_51_P153053	Smpdl3a
A_51_P270426	Egr4
A_51_P211793	Rlbp1
A_51_P224530	Nrip3
A_51_P290074	Fabp7
A_51_P425772	Ckb
A_52_P326513	Kcna4
A_51_P423981	Ctss
A_52_P393607	Sez6
A_52_P426605	Slc15a2
A_52_P157450	Abhd1
A_52_P408580	Tacc2
A_51_P303424	Itgax
A_52_P69955	Tesc
A_52_P417437	Gab1
A_51_P199407	Caln1
A_51_P424690	Rgs20
A_51_P102487	Sorcs1
A_51_P456465	Cldn10
A_51_P158678	A830059I20Rik
A_51_P295410	Nap1l5
A_51_P126864	Chst11
A_51_P477121	Pmaip1
A_51_P452714	Kcnmb4
A_51_P395373	Ptprt
A_51_P261713	Slco1c1
A_51_P160544	Efemp2
A_51_P508864	A2bp1
A_51_P493987	Moxd1
A_51_P452876	Ak1
A_52_P625683	Pxmp4
A_51_P111907	Slc22a17
A_51_P469160	Rdh11
A_51_P507051	Bhlhb5
A_52_P685021	Cxcl12
A_51_P229925	Chst7
A_51_P387239	Iigp1
A_51_P162144	p
A_51_P434670	Qk
A_51_P208145	Si
A_51_P297069	Tmod1
A_51_P464029	Fads3
A_51_P199993	Gucy1a3
A_52_P503181	Foxj2
A_51_P171832	Nrgn
A_51_P317941	Perp
A_52_P685963	Tnr
A_51_P443403	Smoc1
A_52_P424784	Clstn2
A_52_P253004	Ralb
A_51_P313711	Myh9
A_51_P149422	Gng13
A_51_P347859	Irx6
A_52_P635388	Ms4a11
A_52_P319326	Svep1
A_52_P467389	Slc15a3
A_52_P21459	1810009M01Rik
A_51_P141949	B230120H23Rik
A_51_P259975	Aspa
A_51_P132760	Pcdh15
A_51_P284476	Gpm6b
A_51_P123765	Renbp
A_51_P331279	Arpc1b
A_51_P235604	Cml1
A_51_P299339	Klf15
A_51_P268331	Rnf128
A_51_P221651	Cabc1
A_51_P304170	Rtp4
A_51_P462311	Hist1h2bc
A_52_P444480	Tmem132e
A_51_P479230	Cml4
A_52_P118591	Tnfsf13
A_52_P61864	Wnt2
A_51_P497692	Mageh1
A_52_P631015	Etv5
A_51_P139030	Slc38a3
A_51_P109050	Paqr4
A_51_P418375	Jam2
A_52_P384392	Tsc22d4
A_51_P357459	Ndufc2
A_51_P432504	Pcyt2
A_52_P590781	1200015N20Rik
A_52_P550843	5830417C01Rik
A_51_P404463	1500015O10Rik
A_51_P336830	Fabp4
A_51_P418725	Plekhf1
A_52_P532910	Tpm1
A_51_P435380	Emid2
A_52_P614731	Gng12
A_51_P135802	Mef2c
A_51_P222453	D14Ertd449e
A_51_P368571	Hars2
A_51_P258098	0610011I04Rik
A_51_P284244	Tmed3
A_51_P128876	Ifitm3
A_52_P27103	Necap2
A_51_P514623	Cd302
A_51_P181297	Serpinb1a
A_51_P209372	Sc4mol
A_51_P359262	Sec11l3
A_51_P203844	Cdrt4
A_51_P312437	Dhrs7
A_52_P482830	Pnkd
A_52_P555262	Asrgl1
A_52_P230688	2210417D09Rik
A_51_P496804	Deadc1
A_51_P493117	Slc16a9
A_51_P427563	Cpne8
A_52_P177847	1200009O22Rik
A_51_P219662	1300014I06Rik
A_52_P512817	Scotin
A_52_P308863	Dnajb4
A_52_P207335	2810432L12Rik
A_51_P461319	Gatm
A_52_P678895	Dynlt3
A_51_P292757	Acbd4
A_52_P674694	Rnf141
A_51_P408989	2810055F11Rik
A_51_P438924	Cmtm5
A_51_P317191	2310005P05Rik
A_52_P493857	Kctd4
A_52_P443846	Ppfibp1
A_51_P390285	Larp6
A_51_P502614	Dusp6
A_51_P283473	1110018M03Rik
A_51_P506356	Aldh3b1
A_51_P114966	1700016G05Rik
A_52_P121502	Pllp
A_52_P59264	Sncaip
A_51_P134533	S100a16
A_51_P218774	Rgs10
A_52_P535782	2410018C20Rik
A_52_P368306	Tmem100
A_51_P248786	Ccdc80
A_52_P182659	Cs
A_51_P421140	Tubb6
A_52_P478339	2510006C20Rik
A_51_P303147	1700113O17Rik
A_51_P106527	9530058B02Rik
A_52_P643172	Aph1c
A_51_P312275	Tlcd1
A_51_P252677	1110007C09Rik
A_51_P477419	Nfic
A_52_P86693	D12Ertd647e
A_51_P119715	Deb1
A_51_P320105	Smyd2
A_51_P224593	Arl8a
A_51_P149714	Ms4a6d
A_51_P425047	Srpx2
A_52_P480096	1700113I22Rik
A_51_P134812	Chac1
A_51_P110471	Ddah1
A_51_P295175	Gcap14
A_51_P141274	Sec24d
A_52_P461378	Tmbim1
A_51_P437247	Centd2
A_51_P455906	Pold4
A_51_P150678	Tnfaip8l2
A_51_P180629	Cdc42ep1
A_52_P584154	Manba
A_51_P481238	Dopey2
A_51_P491635	Ly6g6e
A_51_P156394	1700010C24Rik
A_51_P504546	Aldh1l1
A_52_P53740	Ica1l
A_52_P162695	Pvr
A_51_P281912	6330416L11Rik
A_51_P165834	Dcamkl2
A_52_P476877	Rfx4
A_51_P337110	4933417O08Rik
A_51_P275268	4933421I07Rik
A_52_P186686	Mro
A_51_P174215	Dhrs2
A_52_P499028	9130008F23Rik
A_51_P277216	Ms4a7
A_52_P466147	Rarres2
A_51_P232399	Acy3
A_51_P442097	Slc41a3
A_51_P404755	Armcx3
A_51_P380337	Arhgef3
A_51_P299805	1200006F02Rik
A_51_P481482	1200002N14Rik
A_51_P179987	Mad2l2
A_51_P430973	Paqr7
A_52_P421543	Cldn23
A_51_P505823	Endod1
A_51_P318580	Myh14
A_51_P283766	Plxdc1
A_51_P461748	Dusp3
A_52_P21595	Rab38
A_51_P291062	Col16a1
A_51_P375693	Tmem135
A_51_P420726	2900024O10Rik
A_51_P220278	Ppp2r2b
A_52_P305041	Gcap14
A_51_P424471	Cnih3
A_51_P368285	3110032G18Rik
A_52_P35064	Tm7sf2
A_51_P476820	Calr3
A_51_P193146	Ms4a6c
A_51_P371051	Glipr1
A_51_P251205	Psd
A_51_P213761	Rap2b
A_51_P105161	Cpne4
A_51_P163188	Rin2
A_51_P507778	4632417N05Rik
A_51_P372992	4632428N05Rik
A_51_P429212	Npl
A_52_P38208	Arpp21
A_51_P129557	Slc35a5
A_51_P422540	Paqr8
A_51_P238217	Cltb
A_51_P152073	Lrrtm1
A_51_P412846	Efhd1
A_51_P479818	Lonrf3
A_51_P184928	Ifitm7
A_51_P330044	Cyp2j9
A_52_P338626	Npal3
A_52_P354682	Elovl7
A_51_P498293	AW125753
A_51_P214715	Atp6v1e2
A_52_P679711	4930538K18Rik
A_51_P435830	4930535E21Rik
A_51_P315980	Slitrk5
A_51_P443344	Acyp2
A_52_P147816	Morc4
A_51_P128786	4833424O15Rik
A_51_P170827	Asb5
A_51_P268559	Idh3a
A_51_P283818	Prss23
A_51_P200867	2400010G15Rik
A_51_P268234	2010004A03Rik
A_52_P567089	Stambpl1
A_52_P316712	Ttc19
A_51_P253883	D12Ertd553e
A_51_P185939	Gpr30
A_51_P403243	Ccdc116
A_52_P107225	6430514L14Rik
A_51_P493105	Mett5d1
A_52_P17982	B3gat1
A_52_P90364	Ifi27
A_51_P433192	Bcas1
A_51_P371408	Jmjd5
A_52_P334329	1500041B16Rik
A_51_P422030	9430098E02Rik
A_51_P170987	D13Bwg1146e
A_51_P336952	Cryl1
A_51_P492228	Mospd3
A_51_P126702	Ddit4l
A_51_P511060	Galnact2
A_51_P250807	2610039E05Rik
A_51_P453043	Aacs
A_52_P338376	Kctd18
A_51_P316379	Gpr146
A_51_P189082	Akr1c6
A_51_P387591	Nfkbiz
A_51_P514449	Nr5a2
A_51_P158529	Nptxr
A_51_P258372	Igsf6
A_51_P513000	Ntng1
A_52_P389595	Arts1
A_52_P42221	Sgpp1
A_51_P254646	Jundm2
A_51_P230287	Sorcs2
A_52_P55029	Apobec1
A_51_P478138	Cacnb1
A_51_P189943	Dscam
A_51_P342567	Akap12
A_52_P127130	Msr1
A_52_P127925	Tcfec
A_51_P415126	Tgfa
A_51_P269549	Trem2
A_52_P78257	Plekha2
A_51_P437068	Cnnm1
A_51_P330298	Gpr137b
A_51_P362104	Enpp5
A_51_P489452	Cdo1
A_51_P271733	2007-09-08
A_51_P301435	B3galt5
A_52_P582732	Arpp21
A_51_P247853	Chrm3
A_51_P337543	Glce
A_51_P159863	Slc4a10
A_51_P352738	Mpv17l
A_51_P343350	Amn
A_52_P578634	Ela1
A_51_P210395	Glrx
A_51_P324690	Clec2d
A_51_P438967	Gpnmb
A_51_P257292	Pcdhb5
A_51_P403413	Pcdhb6
A_51_P483878	Pcdhb9
A_51_P289066	Pcdhb10
A_52_P146865	Pcdhb11
A_52_P224485	Pcdhb12
A_51_P240421	Pcdhb14
A_51_P191743	Pcdhb16
A_51_P511918	Pcdhb18
A_51_P268469	Pcdhb19
A_51_P146760	Pcdhb20
A_51_P317181	Pcdhb21
A_51_P515649	Pcdhb22
A_52_P580150	Trim9
A_52_P212650	Trim16
A_52_P496956	Acsbg1
A_51_P268496	Slc24a3
A_51_P150555	Sfxn3
A_52_P113190	Myo1f
A_51_P368591	Tle6
A_51_P132625	Dhrs8
A_51_P242043	Dhcr24
A_51_P258125	Brdt
A_51_P293715	Fgfrl1
A_51_P389265	Pnpla3
A_52_P684138	Dpf3
A_52_P284243	Cttnbp2
A_51_P175667	Lpo
A_51_P503433	Ppap2b
A_52_P637829	Ssfa2
A_52_P46085	Mvp
A_51_P355427	Timp4
A_51_P344263	Baalc
A_52_P86353	Cacng5
A_51_P143162	Myh7
A_51_P293015	Il25
A_52_P491073	Nek8
A_51_P291906	Tlr3
A_51_P512085	Colec12
A_51_P268617	Cntnap4
A_51_P254262	Nxph3
A_51_P126327	Otud7a
A_51_P160935	Cacng8
A_51_P371710	Tlr7
A_52_P414138	Zfp704
A_52_P127069	Sgk3
A_51_P405496	Mlc1
A_51_P239386	Ppp1r14c
A_51_P234330	Rtkn
A_51_P223443	Cd81
A_51_P286488	Ier3
A_51_P208767	Metrn
A_51_P142515	Antxr2
A_51_P336403	2900064A13Rik
A_51_P212030	Atp6v0e2
A_51_P122321	9230117N10Rik
A_52_P388155	2210010L05Rik
A_51_P422839	Smpdl3b
A_52_P84901	Slc44a1
A_51_P478952	B230342M21Rik
A_51_P430263	Psph
A_51_P106263	Camk1
A_52_P302345	Cyp4v3
A_51_P377856	Gstt3
A_52_P577388	Epdr2
A_51_P406020	Abhd4
A_52_P330395	Farp1
A_52_P473966	Kdelr3
A_51_P291713	Ncald
A_51_P462160	AW049604
A_51_P349727	AW491445
A_51_P484027	Cd300d
A_52_P143982	Il17rc
A_51_P384831	Syt12
A_52_P525183	Acot2
A_51_P343566	Galnt10
A_51_P505493	Elovl5
A_51_P276142	Gpr37l1
A_51_P379798	Fdps
A_52_P676635	Trpm2
A_51_P494037	Dgkg
A_51_P355943	Mvd
A_52_P632669	Pcdha9
A_51_P492676	Sardh
A_52_P258546	Nlgn1
A_51_P337210	Lrrc4
A_51_P109258	Cys1
A_51_P277336	Sdpr
A_52_P460703	Rassf3
A_51_P160824	Cspg4
A_51_P501278	Tnip2
A_51_P211471	Rab40b
A_52_P99341	Gtl2
A_52_P488427	Sec14l2
A_52_P434729	Tmem38a
A_51_P103819	Trib2
A_51_P331570	Trib3
A_51_P181517	Fcgr3a
A_51_P319449	Acat1
A_52_P628580	Ggtl3
A_51_P502964	Tmem63a
A_52_P355084	Metrnl
A_51_P240857	Chpt1
A_51_P444669	Tmem106a
A_51_P116906	Rapgef3
A_52_P311597	Slc7a4
A_51_P151862	Lims2
A_51_P164939	Tmem150
A_51_P460844	Blvrb
A_51_P396719	Prokr2
A_51_P145948	Neto1
A_51_P113806	Gpr85
A_51_P347875	2610305D13Rik
A_51_P497395	Lypd1
A_51_P518001	Creb3l3
A_51_P125842	Tmem51
A_51_P223776	Nr1d1
A_51_P399106	9030617O03Rik
A_51_P445841	Depdc6
A_51_P183561	Csdc2
A_51_P338317	Rhoq
A_52_P244682	5430435G22Rik
A_52_P359958	Osbpl6
A_51_P439584	Rhov
A_51_P463846	9830147J24Rik
A_51_P151902	Spon1
A_51_P500135	Ndrg4
A_51_P373911	C1qtnf5
A_52_P480425	Parp3
A_52_P497208	Camkv
A_52_P422494	Cd300lf
A_51_P185247	Gdf10
A_51_P437883	Mzf1
A_51_P146970	Dmrt2
A_51_P154513	Il17d
A_51_P228706	Kcnc4
A_51_P146941	Hmgcs1
A_51_P482990	Arid5a
A_52_P25193	Tcp11l2
A_52_P306744	Tspan8
A_52_P117221	C230094A16Rik
A_51_P228792	Plekhh3
A_52_P354752	Ibrdc2
[truncated: 5,457 more rows]
